# Supplementary material for: Narrow Versus Broad Phenotype Definitions Affect Genetic Analysis of Language More than Other Broad Autism Phenotype Traits
Source: Genes (Basel). 2026 Jan 25;17(2):125. doi: 10.3390/genes17020125 (PMC12940878; doi:10.3390/genes17020125)
Supplement: Supplementary file 1 [file genes-17-00125-s001.zip]

Archive with 1 entries (1 files):
- genes-3810653-supplementary.xlsx
